# Supplementary material for: Synthesis, Conformational Analysis and Evaluation of the 2-aryl-4-(4-bromo-2-hydroxyphenyl)benzo[1,5]thiazepines as Potential α-Glucosidase and/or α-Amylase Inhibitors
Source: Molecules. 2022 Oct 16;27(20):6935. doi: 10.3390/molecules27206935 (PMC9607343; doi:10.3390/molecules27206935)
Supplement: Supplementary file 1 [file molecules-27-06935-s001.zip]

Archive with 1 entries (1 files):
- molecules-1972585-supplementary.pdf
